# Supplementary material for: Three-Year Follow-Up after Intrauterine mTOR Inhibitor Administration for Fetus with TSC-Associated Rhabdomyoma
Source: Int J Mol Sci. 2023 Aug 17;24(16):12886. doi: 10.3390/ijms241612886 (PMC10454323; doi:10.3390/ijms241612886)
Supplement: Supplementary file 1 [file ijms-24-12886-s001.zip]

Archive with 1 entries (1 files):
- ijms-2508028-supplementary.pdf
